# Supplementary material for: Bi-Interfacial Electron Modulation in Co9S8/FeCoS2 Heterostructures Anchored on Bamboo-Derived Carbon Quasi-Aerogel for High-Performance Hydrogen Evolution
Source: Gels. 2025 May 25;11(6):390. doi: 10.3390/gels11060390 (PMC12192258; doi:10.3390/gels11060390)
Supplement: Supplementary file 1 [file gels-11-00390-s001.zip]

Archive with 1 entries (1 files):
- gels-3595827-supplementary.pdf
